# Supplementary material for: A New Insight into the Molecular Mechanism of the Reaction between 2-Methoxyfuran and Ethyl (Z)-3-phenyl-2-nitroprop-2-enoate: An Molecular Electron Density Theory (MEDT) Computational Study
Source: Molecules. 2024 Oct 14;29(20):4876. doi: 10.3390/molecules29204876 (PMC11510463; doi:10.3390/molecules29204876)
Supplement: Supplementary file 1 [file molecules-29-04876-s001.zip]

Archive with 1 entries (1 files):
- molecules-3252789-supplementary.pdf
